# Supplementary material for: Exercise preconditioning alleviates photothrombotic ischemic stroke in mice by orchestrating neutrophils
Source: Front Physiol. 2025 Jul 4;16:1580283. doi: 10.3389/fphys.2025.1580283 (PMC12273507; doi:10.3389/fphys.2025.1580283)
Supplement: Supplementary file 6 [file Table1.xlsx]

## Sheet: Sheet1
		*Average distance (km)
		Weeks	Ex- PTI (1)	Ex- PTI (2)	Ex- PTI (3)	Ex- PTI (4)	Ex- PTI (5)	Ex- PTI (6)	Ex- PTI (7)	Ex- PTI (8)	Ex- PTI (9)	Ex- PTI (10)
		1	10.7839	6.73995	6.57578	7.03155	6.99567	9.96501	7.02403	7.27824	9.63351	9.32099
		2	7.92046	4.59195	8.5011	5.39474	6.03434	8.31574	4.68653	8.00004	8.60096	8.3662
		3	9.33316	4.67465	7.83656	6.72459	5.78448	9.05987	4.8958	7.98343	10.656	8.60852
		4	8.84082	5.21753	6.53654	5.5944	5.82985	8.7679	4.83354	6.7371	5.82101	5.52992
		5	8.57736	4.89189	4.70431	5.61823	6.60694	6.26844	5.93621	6.78008	1.57534	5.48823
		6	7.88082	6.52118	5.59223	4.20811	5.94918	6.5776	5.23262	6.41694	1.74786	4.53602
		7	6.93561	6.97064	5.51597	4.4881	5.53849	6.18727	5.8495	5.83509	3.23234	4.16756
		8	5.67362	5.13673	5.14642	4.95871	5.31837	5.06628	5.07559	5.19261	2.92421	3.40681
